# Supplementary material for: The Relationship Between Body Posture and Psychophysical Functioning in Children with Obesity: A Narrative Literature Review and Future Research Perspective Related to Preliminary Research Concept
Source: Medicina (Kaunas). 2026 Apr 17;62(4):779. doi: 10.3390/medicina62040779 (PMC13118225; doi:10.3390/medicina62040779)
Supplement: Supplementary file 1 [file medicina-62-00779-s001.zip]

Archive with 1 entries (1 files):
- medicina-4207511-supplementary.xlsx
