# Supplementary material for: The Relationship Between Body Posture and Psychophysical Functioning in Children with Obesity: A Narrative Literature Review and Future Research Perspective Related to Preliminary Research Concept
Source: Medicina (Kaunas). 2026 Apr 17;62(4):779. doi: 10.3390/medicina62040779 (PMC13118225; doi:10.3390/medicina62040779)
Supplement: Supplementary file 1 [file medicina-62-00779-s001.zip › medicina-4207511-supplementary.xlsx]

## Sheet: SENA_R
No.	Authors	Year & Region	Design	Participants	Sex & Age	Variables	Methods	Conclusions
5	Maciałczyk-Paprocka, K., et al.	2017, Poland	Quantitative	Children & adolescents	Both, 6–18 years old	Body posture, overweight/obesity	Body posture assessed visually using the Dega posture error scale (15 postural features), supplemented by functional tests to detect muscle limitations	Obesity in children aged 7–12 years is associated with incorrect body posture in both sexes. The most frequent deviations were valgus knees and flat feet. These findings highlight the need for preventive programs targeting both overweight/obesity and postural abnormalities
9	Anderson, S.E., et al.	2007, USA	Prospective study	Adolescents	Both, 12–18 years old	Obesity, depression, anxiety	Clinical follow-up and questionnaires	Adolescent obesity increases the risk of subsequent major depressive disorder and anxiety disorder, indicating the importance of early psychological monitoring and intervention
10	Moradi, M., et al.	2022, International	Systematic review & meta-analysis	Children & adolescents	Both	Depression, anxiety, self-esteem, body dissatisfaction	Literature synthesis and meta-analysis	Overweight/obesity in youth is associated with increased risk of depression, anxiety, low self-esteem, and body dissatisfaction; evidence is limited by the observational nature of included studies
11	Molina-Garcia, P., et al.	2019, International	Systematic review	Children & adolescents	Both	Biomechanical walking characteristics	Literature synthesis	Childhood obesity negatively affects walking biomechanics, including altered gait patterns and asymmetrical loading of lower limbs, increasing the risk of musculoskeletal disorders
12	Molina-Garcia, P., et al.	2021, International	Systematic review & meta-analysis	Children	Both	Joint alignment	Literature synthesis and meta-analysis	Childhood obesity adversely affects joint alignment, particularly in the knees and hips, increasing the risk of musculoskeletal complications; higher risk observed for lumbar hyperlordosis, genu valgum, flatfoot, and overall joint malalignment
13	Brzęk, A., et al.	2016, Poland	Quantitative	Children	Both, 7–15 years old	Body posture, physical activity	Postural assessment using a scoliometer, digital inclinometer, and plumb line; hump index calculated according to SOSORT; physical activity questionnaires	Higher levels of physical activity in children with obesity are associated with fewer spinal and trunk postural abnormalities, suggesting a protective effect of regular exercise
14	Larios-Tinoco, J.O., et al.	2025, Mexico	Cross-sectional	Schoolchildren	Both, 6–12 years old	Gait spatiotemporal parameters	Three-dimensional gait analysis	Childhood obesity is associated with altered gait patterns, including reduced stride length, slower swing speed, and increased step width, potentially affecting stability
15	Rao, W.W., et al.	2020, International	Systematic review & meta-analysis	Children & adolescents	Both	Depression, obesity	Literature synthesis and meta-analysis	Children and adolescents with obesity have a significantly higher risk of clinical depression; obesity (but not overweight) is associated with increased likelihood of major depressive disorder
16	Chen, Y., et al.	2024, International	Meta-analysis	Children & adolescents	Both	Depressive disorder, obesity	Literature synthesis and meta-analysis	Obesity in children and adolescents is associated with an increased risk of depression and depressive symptoms, highlighting the need for early identification and prevention strategies
17	Scotto di Luzio, S., et al.	2023, International	Quantitative / survey	Children & adolescents	Both, mean age: 12.2 years	Motivation for PA, self-esteem, attitudes	Questionnaires and psychological scales	Attitudes toward physical activity and body weight, together with motivation and self-esteem, influence physical activity levels and indirectly affect obesity outcomes
18	van de Pas, K.G.H., et al.	2023, Netherlands	Cross-sectional	Children & adolescents	Both, 8–17 years old	Health-related quality of life, obesity	HRQoL questionnaires (KIDSCREEN-27)	Health-related quality of life is most impaired in children and adolescents with severe obesity, particularly in physical and psychological domains; lower autonomy and parent relations also observed
19	Giménez Garcia-Conde, M., et al.	2020, Spain	Quantitative	Children & parents	Both	Parental attitudes, diet, screen use, sleep	Structured parent-reported questionnaires (including Child Feeding Questionnaire–based items) assessing feeding, sleep, screen use, dietary habits, and home environment	Parental attitudes and behaviors influence children’s BMI through sleep, screen time, and diet; modifying parental factors is important for obesity prevention
20	Lee, J.S., et al.	2022, International	Systematic review & meta-analysis	Children & adolescents	Both	Parent-child obesity	Literature synthesis and meta-analysis	Parental weight status is strongly associated with childhood obesity; risk increases when one or both parents are obese, highlighting the role of family factors

## Sheet: SENA_D 
SE
